# Supplementary material for: A causal inference framework for leveraging external controls in hybrid trials
Source: Biometrics. 2024 Nov 8;80(4):ujae095. doi: 10.1093/biomtc/ujae095 (PMC11546536; doi:10.1093/biomtc/ujae095)
Supplement: ujae095_Supplemental_Files [file ujae095_supplemental_files.zip]

Archive with 10 entries (10 files):
- Biometrics_Code/data_generation.R
- Biometrics_Code/models/AIPW_Model.R
- Biometrics_Code/models/AIPW_RCT_Model.R
- Biometrics_Code/models/Outcome_Model.R
- Biometrics_Code/models/PS_Model.R
- Biometrics_Code/models/TMLE_Model.R
- Biometrics_Code/README.txt
- Biometrics_Code/run_simulation.R
- Biometrics_Code/simulation_utilities.R
- Biometrics_Hybrid_Trial_External_Controls_Submission_Supp.pdf
