# Supplementary material for: A causal inference framework for leveraging external controls in hybrid trials
Source: Biometrics. 2024 Nov 8;80(4):ujae095. doi: 10.1093/biomtc/ujae095 (PMC11546536; doi:10.1093/biomtc/ujae095)
Supplement: ujae095_Supplemental_Files [file ujae095_supplemental_files.zip › Biometrics_Code/data_generation.R]

#########################################################################
### Data Generation
### Contains code to create the data from the experiments from Valancius et al., 2024
##########################################################################


# Helper functions for the data generation

f1a_x <- function(x) {
  return(x * log(0.7 / 0.3))
}

f1b_x <- function(x) {
  return(x * log(0.3 / 0.7))
}


g2_x <- function(x) {
  return((3 / 7 * (1.5 - x ^ 2)) / (1 / 6 + x ^ 2))
}


f2_x <- function(x) {
  return(log(2 * ((3 / 7 * (
    1.5 - x ^ 2
  )) / (1 / 6 + x ^ 2))))
}

erf <- function(x) {
  return (2 * pnorm(sqrt(2) * x) - 1)
}

f3_x <- function(x) {
  num = exp(-(x ^ 2)) / (sqrt(pi) * erf(1))
  denom = (1.5 - exp(-(x ^ 2))) / (3 - sqrt(pi) * erf(1))
  return(log(num / denom))
}


f_y <- function(x1, x2, x3, a, trt_eff, trt_eff_scale, noise_sd) {
  y_mean <-
    10 + x1 - 2.5 * x2 ^ 2 - 2.5 * x3 ^ 2 + trt_eff_scale * a * (trt_eff + 0.5 * x1 + 0.2 *
                                                                   (1 - x2 ^ 2))
  y <- y_mean + rnorm(length(x1), mean = 0, sd = noise_sd)
}


# Code to actually generate the data
generate_data <-
  function(k = 1000,
           n_1 = 150,
           n_2 = 50,
           trt_eff = 2,
           trt_eff_scale = 1.0,
           noise_sd = 1,
           ratio = 2,
           full = FALSE) {
    X1 = rbinom(k, 1, prob = 0.5)
    X2 <- runif(k, min = -1, max = 1)
    X3 <- runif(k, min = -1, max = 1)
    
    
    Pr_D = 1 / (1 + exp(-f1a_x(X1) - f1b_x(1 - X1) - f2_x(X2) - f3_x(X3)))
    D = rbinom(k, 1, prob = Pr_D)
    A <- rbinom(k, 1, (ratio / (ratio + 1))) * D
    
    Y <- f_y(X1, X2, X3, A, trt_eff, trt_eff_scale, noise_sd)
    
    
    # Make the transformation Z = f(X) so that Y|Z is linear
    # Based on y_mean <- 10 + x1 - 2.5*x2^2 - 2.5*x3^3 + a*(2 + 0.5*x1 + 0.2*(1- x2^2))
    Z1 = X1
    Z2 = X2 ^ 2
    Z3 = X3 ^ 2
    
    # Make the transformation W = f(X) so that inv.logit(Pr(D|W)) is linear
    W1 = X1
    W2 = f2_x(X2)
    W3 = f3_x(X3)
    
    
    df <- data.frame(Y, A, D, X1, X2, X3, Z1, Z2, Z3, W1, W2, W3)
    
    
    if (full == FALSE) {
      num_internal_control = floor(n_1 * (1 / (ratio + 1)))
      
      df_treated <- df %>%
        filter(D == 1) %>%
        filter(A == 1) %>%
        dplyr::slice(1:(n_1 - num_internal_control))
      
      
      df_internal_control <- df %>%
        filter(D == 1) %>%
        filter(A == 0) %>%
        dplyr::slice(1:num_internal_control)
      
      
      df_ec <- df %>%
        filter(D == 0) %>%
        dplyr::slice(1:n_2)
      
      
      df <- df_treated %>%
        bind_rows(df_internal_control) %>%
        bind_rows(df_ec)
      
      return(df)
      
    } else{
      return(df)
    }
  }
