# Supplementary material for: A causal inference framework for leveraging external controls in hybrid trials
Source: Biometrics. 2024 Nov 8;80(4):ujae095. doi: 10.1093/biomtc/ujae095 (PMC11546536; doi:10.1093/biomtc/ujae095)
Supplement: ujae095_Supplemental_Files [file ujae095_supplemental_files.zip › Biometrics_Code/models/AIPW_Model.R]

###############
# AIPW Model
###############


get_est_aipw <- function(df, pr_D){
  
  
  # Defining the weights
  df$W <- (df$D*(1-df$A) + (1-df$D)*df$r_X)/(df$pdx*(1-df$pax) + (1-df$pdx)*df$r_X)*df$pdx
  
  # AIPW
  #param_aipw <- (1/pr_D)*mean(df$D * (df$m1_x - df$m0_x) + 
  #                                 ((df$D*df$A)/(df$pax))*(df$Y - df$m1_x) - df$W*(df$Y - df$m0_x))
  
  param_aipw <- (1/pr_D)*mean(df$D * (df$m1_x - df$m0_x)) + (1/mean(df$A/df$pax))*mean(((df$D*df$A)/(df$pax))*(df$Y - df$m1_x)) - (1/mean(df$W))*mean(df$W*(df$Y - df$m0_x))
  
  return(param_aipw)
}
