# Supplementary material for: A causal inference framework for leveraging external controls in hybrid trials
Source: Biometrics. 2024 Nov 8;80(4):ujae095. doi: 10.1093/biomtc/ujae095 (PMC11546536; doi:10.1093/biomtc/ujae095)
Supplement: ujae095_Supplemental_Files [file ujae095_supplemental_files.zip › Biometrics_Code/models/AIPW_RCT_Model.R]

#######################
# AIPW (RCT-Only) Model
#######################


get_est_aipw_rct <- function(df){
  
  
  # Defining the weights
  tau_1 = sum(df$D*(df$m1_x_rct + df$A*(df$Y - df$m1_x_rct)/df$pax))/(sum(df$D))
  tau_0 = sum(df$D*(df$m0_x_rct + (1-df$A)*(df$Y - df$m0_x_rct)/(1-df$pax)))/(sum(df$D))
  
  return(tau_1 - tau_0)
}
