# Supplementary material for: A causal inference framework for leveraging external controls in hybrid trials
Source: Biometrics. 2024 Nov 8;80(4):ujae095. doi: 10.1093/biomtc/ujae095 (PMC11546536; doi:10.1093/biomtc/ujae095)
Supplement: ujae095_Supplemental_Files [file ujae095_supplemental_files.zip › Biometrics_Code/models/Outcome_Model.R]

###############
# Outcome Model
###############


get_est_om <- function(df){
  
  # Estimate is the difference between the average of A == 1 and the predictions for those with D == 1
  param_om <- mean(df$Y[df$A == 1]) - mean(df$m0_x[df$D == 1])
  
  return(param_om)
}
