# Supplementary material for: A causal inference framework for leveraging external controls in hybrid trials
Source: Biometrics. 2024 Nov 8;80(4):ujae095. doi: 10.1093/biomtc/ujae095 (PMC11546536; doi:10.1093/biomtc/ujae095)
Supplement: ujae095_Supplemental_Files [file ujae095_supplemental_files.zip › Biometrics_Code/models/PS_Model.R]

###############
# Trial PS Model
###############


get_est_ps <- function(df, pr_D){
  
  
  
  
  # Defining the weights
  df$W <- (df$D*(1-df$A) + (1-df$D))/(df$pdx*(1-df$pax) + (1-df$pdx))*df$pdx
  #old <- (df$D*(1-df$A) + (1-df$D))/(df$pdx*(1-df$pax) + (1-df$pdx))*df$pdx
  #new <- (df$D*(1-df$A) + (1-df$D))/(df$Pr_D*(1-df$pax) + (1-df$Pr_D))*df$Pr_D
  
  # IPW Estimator
  #param_ps <- (1/pr_D)*mean(df$Y*df$A*(1/df$pax)) - (1/pr_D)*mean(df$W*df$Y)
  #print("Y1 Est")
  #print(1/mean(df$A/df$pax))*mean(df$Y*df$A*(1/df$pax))
  
  #print("Y0 Est")
  #print((1/mean(df$W))*mean(df$W*df$Y))
  param_ps <- (1/mean(df$A/df$pax))*mean(df$Y*df$A*(1/df$pax)) - (1/mean(df$W))*mean(df$W*df$Y)
  # print("RF")
  # print((1/pr_D)*mean(old*df$Y))
  # print((1/pr_D)*mean(df$Y*df$A*(1/df$pax)) - (1/pr_D)*mean(old*df$Y))
  # print("Truth")
  # print((1/pr_D)*mean(new*df$Y))
  # print((1/pr_D)*mean(df$Y*df$A*(1/df$pax)) - (1/pr_D)*mean(new*df$Y))
  # print("Skip")
  # ATT Estimator
  #param_ps <- mean(df$Y*df$A) - mean(df$Y*(1-df$A)*(df$pax*df$pdx)/(df$pdx*(1-df$pax) + (1-df$pdx)))
  
  
  return(param_ps)
}
