# Supplementary material for: A causal inference framework for leveraging external controls in hybrid trials
Source: Biometrics. 2024 Nov 8;80(4):ujae095. doi: 10.1093/biomtc/ujae095 (PMC11546536; doi:10.1093/biomtc/ujae095)
Supplement: ujae095_Supplemental_Files [file ujae095_supplemental_files.zip › Biometrics_Code/models/TMLE_Model.R]

###############
# TMLE Model
###############


get_est_tmle <- function(df){
  
  
  
  param_tmle <- mean(df$logit_Q_0_updated_1[df$D == 1]) - mean(df$logit_Q_0_updated_0[df$D == 1])
  
  
  return(param_tmle)
}
