# Supplementary material for: A causal inference framework for leveraging external controls in hybrid trials
Source: Biometrics. 2024 Nov 8;80(4):ujae095. doi: 10.1093/biomtc/ujae095 (PMC11546536; doi:10.1093/biomtc/ujae095)
Supplement: ujae095_Supplemental_Files [file ujae095_supplemental_files.zip › Biometrics_Code/README.txt]

This folder contains the code from Valancius et al. 2024 used to:
(1): Estimate Treatment Effects according to the different modeling approaches
(2): Re-create the simulation studies from the paper


The code for (1) is contained in the /models folder. Each model (estimator) expects a dataframe with columns containing the relevant variables (as outlined in the paper). The following conventions are used:


### Notation
# Y: Outcome
# X: Covariates
# D: Study indicator
# A: Treatment
# pax: Pr(A=1|X,D=1)
# pdx: Pr(D=1|X)
# m1: E[Y | X, D=1, A=1]
# m0: E[Y | X, A=0]
# r_X: Var(Y|X,D=1)/Var(Y|X,D=0)
# q: Pr(D=1)/Pr(D=0)


The code for (2) is contained across three .R files:

-data_generation.R: this generates the data used in the simulations. Please see the Supporting Information from the paper for a full description of the data generating process

-simulation_utilities.R: this contains helper functions for returning relevant estimates, fitting the nuisance functions, etc.

-run_simulation.R: this contains the base code to run a simulation (perhaps varying certain parameters)


Please direct any questions to the corresponding author (Michael Valancius)
