# Supplementary material for: A causal inference framework for leveraging external controls in hybrid trials
Source: Biometrics. 2024 Nov 8;80(4):ujae095. doi: 10.1093/biomtc/ujae095 (PMC11546536; doi:10.1093/biomtc/ujae095)
Supplement: ujae095_Supplemental_Files [file ujae095_supplemental_files.zip › Biometrics_Code/run_simulation.R]

##### Load Libraries
library(tidyverse)
library(randomForest)
source("models/Outcome_Model.R")
source("models/PS_Model.R")
source("models/AIPW_Model.R")
source("models/TMLE_Model.R")
source("models/AIPW_RCT_Model.R")

args = commandArgs(trailingOnly=TRUE)
setting = args[1]
run = args[2]
sim_id = paste0(setting, run)
n_2 = as.numeric(args[3])
trt_eff_scale = as.numeric(args[4])


# To run the simulation, we first specify how our nuisance functions should be specified
# Each of the following should either be "truth" (i.e. using the correct form for the models), "linear" (i.e. misspecified parametric models), or "adaptive" (nuisance functions modeled with Random Forests)
fit_om_form <- "truth"
fit_prop_form <- "truth"


# Next, we choose how many RCT (n_1) and external control (n_2) samples we want to use
n_1 = 150
n_2 = 50


# Finally, we decide how large the treatment effect should be
trt_eff_scale = 0


# Finally, we run the simulation to get the results
results <- run_simulation_bootstrap(iter = iter, # How many simulation runs?
                                 boot_n = 500, # How many bootstrap runs?
                                 fit_om_form = fit_om_form,
                                 fit_prop_form = fit_prop_form,
                                 n_1 = n_1, 
                                 n_2 = n_2,
                                 trt_eff_scale = trt_eff_scale)
