# Supplementary material for: A causal inference framework for leveraging external controls in hybrid trials
Source: Biometrics. 2024 Nov 8;80(4):ujae095. doi: 10.1093/biomtc/ujae095 (PMC11546536; doi:10.1093/biomtc/ujae095)
Supplement: ujae095_Supplemental_Files [file ujae095_supplemental_files.zip › Biometrics_Code/simulation_utilities.R]

#########################################################################
### Simulation Utilities
### Contains code helpful for replicating the simulations in Valancius et al. 2024
##########################################################################


### Notation
# Throughout, we use the following notation
# Y: Outcome
# X: Covariates
# D: Study indicator
# A: Treatment
# pax: Pr(A=1|X,D=1)
# pdx: Pr(D=1|X)
# m1: E[Y | X, D=1, A=1]
# m0: E[Y | X, A=0]
# rx: Var(Y|X,D=1)/Var(Y|X,D=0)
# q: Pr(D=1)/Pr(D=0)


# Returns the efficient influence function evaluated at the given values
influence_function <- function(D, A, Y, pax, pdx, m1, m0, rx, q){
  delta = m1 - m0
  R1 = Y - m1
  R0 = Y - m0
  W = (D*(1-A)*pdx + (1-D)*(1-A)*pdx*rx) / (pdx*(1-pax) + (1-pdx)*rx)
  IF = (1/q) * (D*delta + D*A*R1/pax - W*R0)
  
  return(IF)
}


# Returns the trial-based influence function evaluated at the given values
influence_function_rct <- function(D, A, Y, pax, m1_rct, m0_rct){
  delta = m1_rct - m0_rct
  R1 = Y - m1_rct
  R0 = Y - m0_rct
  IF = (D*(delta + A*R1/pax - (1-A)*R0/(1-pax)))
  return(IF)
}


### Nuisance Function Models

fit_pdx <- function(df, type){
  if(type == "linear"){
    mod_pdx <- glm(D ~ X1 + X2 + X3, 
                   data = df,
                   family = "binomial")
  } else if(type == "truth"){
    mod_pdx <- glm(D ~ W1 + W2 + W3, 
                   data = df,
                   family = "binomial")
  }else if(type == "adaptive"){
    mod_pdx <- randomForest(D ~ X1 + X2 + X3,
                            data = df,
                            maxnodes = 10,
                            ntree = 500, 
                            mtry = 2)
  }
  
  return(mod_pdx)
}


fit_om <- function(df, type, tmle = FALSE){
  if(tmle == FALSE){
    if(type == "linear"){
      mod_om <- lm(Y ~ X1 + X2 + X3, 
                   data = df)
    } else if(type == "truth"){
      mod_om <- lm(Y ~ Z1 + Z2 + Z3, 
                   data = df)
    }else if(type == "adaptive"){
      mod_om <- randomForest(Y ~ X1 + X2 + X3,
                             data = df,
                             maxnodes = 5,
                             ntree = 500,
                             mtry = 2)
    }
  } else{
    if(type == "linear"){
      mod_om <- lm(Y_star ~ X1 + X2 + X3, 
                   data = df)
    } else if(type == "truth"){
      mod_om <- lm(Y_star ~ Z1 + Z2 + Z3, 
                   data = df)
    }
    else if(type == "adaptive"){
      mod_om <- randomForest(Y_star ~ X1 + X2 + X3,
                             data = df,
                             maxnodes = 5,
                             ntree = 500,
                             mtry = 2)
    }
  }
  return(mod_om)
}


### Function to add model predictions (such a m0, pdx, etc.)
# Essentially creates a dataframe that has all of the relevant information to calculate the treatment effect


data_augment <- function(df_train, 
                         df_predict, 
                         outcome_form, 
                         study_prop_form,
                         lower_bound,
                         upper_bound,
                         pr_D,
                         bootstrap=FALSE){
  #### Fit study propensity model
  pdx_mod <- fit_pdx(df = df_train,
                     type = study_prop_form)
  
  
  
  # Make Predictions
  if(study_prop_form == "linear" | study_prop_form == "truth"){
    df_predict$pdx <- predict(pdx_mod, 
                              type = "response",
                              newdata = df_predict)
    df_train$pdx <- predict(pdx_mod,
                            type = "response",
                            newdata = df_train)
  }else{
    if(identical(df_train, df_predict)){
      df_predict$pdx <- predict(pdx_mod, 
                                newdata = df_predict)
    }
    else{
      df_predict$pdx <- predict(pdx_mod,
                                newdata = df_predict)
    }
    
    df_predict$pdx <- ifelse(df_predict$pdx < 0.01, 0.01, df_predict$pdx)
    df_predict$pdx <- ifelse(df_predict$pdx > 0.99, 0.99, df_predict$pdx)
    
    df_train$pdx <- predict(pdx_mod, newdata = df_train)
    df_train$pdx <- ifelse(df_train$pdx < 0.01, 0.01, df_train$pdx)
    df_train$pdx <- ifelse(df_train$pdx > 0.99, 0.99, df_train$pdx)
  }
  
  
  
  #### Fit treatment propensity score
  pax_linear <- glm(A ~ X1 + X2 + X3,
                    data = (df_train %>%
                              filter(D == 1)),
                    family = "binomial")
  
  
  # Make Predictions
  df_predict$pax <- predict(pax_linear, 
                            type = "response", 
                            newdata = df_predict)
  
  df_train$pax <- predict(pax_linear,
                          type = "response",
                          newdata = df_train)
  
  
  
  #### Fit outcome model for A = 0
  om0_mod <- fit_om(df = (df_train %>%
                            filter(A == 0)),
                    type = outcome_form)
  
  
  # Make Predictions
  df_predict$m0_x <- predict(om0_mod, 
                             type = "response", 
                             newdata = df_predict)
  
  df_train$m0_x <- predict(om0_mod,
                           type = "response",
                           newdata = df_train)
  
  
  
  #### Fit outcome model for A = 1
  om1_mod <- fit_om(df = (df_train %>%
                            filter(A == 1)),
                    type = outcome_form)
  
  
  
  # Make Predictions
  df_predict$m1_x <- predict(om1_mod, 
                             type = "response", 
                             newdata = df_predict)
  
  ###########################
  #For trial-only estimates
  ###########################
  
  #### Fit outcome model for A = 0
  om0_rct_mod <- fit_om(df = (df_train %>%
                                filter(A == 0) %>% filter(D==1)),
                        type = outcome_form)
  
  
  # Make Predictions
  df_predict$m0_x_rct <- predict(om0_rct_mod, 
                                 type = "response", 
                                 newdata = df_predict)
  
  df_train$m0_x_rct <- predict(om0_rct_mod,
                               type = "response",
                               newdata = df_train)
  
  
  
  #### Fit outcome model for A = 1
  om1_rct_mod <- fit_om(df = (df_train %>%
                                filter(A == 1) %>% filter(D==1)),
                        type = outcome_form)
  
  
  
  # Make Predictions
  df_predict$m1_x_rct <- predict(om1_rct_mod, 
                                 type = "response", 
                                 newdata = df_predict)
  
  
  # Ratio of variances (this will need to be changed as we explore other models)
  df_A0 <- df_train %>%
    filter(A == 0)
  
  
  if(outcome_form == "linear"){
    df_predict$r_X <- sqrt(mean(resid(om0_mod)[df_A0$D == 1]^2)) / sqrt(mean(resid(om0_mod)[df_A0$D == 0]^2))
    df_train$r_X <- sqrt(mean(resid(om0_mod)[df_A0$D == 1]^2)) / sqrt(mean(resid(om0_mod)[df_A0$D == 0]^2))
    
  } else{
    ml_resids <- df_A0$Y - df_A0$m0_x
    df_predict$r_X <- sqrt(mean(ml_resids[df_A0$D == 1]^2)) / sqrt(mean(ml_resids[df_A0$D == 0]^2))
    df_train$r_X <- sqrt(mean(ml_resids[df_A0$D == 1]^2)) / sqrt(mean(ml_resids[df_A0$D == 0]^2))
  }
  
  
  if(bootstrap == FALSE){
    
    
    # Need to generate Y* (bounded outcome) predictions for TMLE
    df_train$Y_star <- (df_train$Y - lower_bound)/(upper_bound - lower_bound)
    
    #### Fit outcome model for A = 0
    Q_0_control <- fit_om(df = (df_train %>%
                                  filter(A == 0)),
                          type = outcome_form,
                          tmle = TRUE)
    
    #### Fit outcome model for A = 1
    Q_0_treat <- fit_om(df = (df_train %>%
                                filter(A == 1)),
                        type = outcome_form,
                        tmle = TRUE)
    
    #### Initial estimate of Q_0
    Q_0 <- df_train$A*predict(Q_0_treat, newdata = df_train) + (1-df_train$A)*predict(Q_0_control, newdata = df_train)
    
    Q_0 <- alpha_trim(Q_0)
    
    #### Setting h and fluctuation model
    
    h <- (1/pr_D)*(df_train$D*df_train$A/df_train$pax -
                     (df_train$D*(1-df_train$A)*df_train$pdx)/(df_train$pdx*(1-df_train$pax) + (1-df_train$pdx)*df_train$r_X) -
                     ((1-df_train$D)*df_train$pdx*df_train$r_X)/(df_train$pdx*(1-df_train$pax) + (1-df_train$pdx)*df_train$r_X) )
    
    df_train$h <- h
    
    df_train$logit_Q_0 <- logit(Q_0)
    
    fluctuation_model <- glm(Y_star ~ h, offset = logit_Q_0, family = "binomial", data = df_train)
    
    
    #### Make predictions on two data frames: one with A = 0 and one with A = 1
    # Make new data frames to predict when A = 1 and A = 0
    # A = 1
    
    df_1 <- df_predict
    df_1$h <- (1/pr_D)*(df_1$D/df_1$pax)
    df_1$logit_Q_0 <- logit(alpha_trim(predict(Q_0_treat, newdata = df_1)))
    
    
    # A = 0
    df_0 <- df_predict
    df_0$h <- (1/pr_D)*(-(df_0$D*df_0$pdx)/(df_0$pdx*(1-df_0$pax) + (1-df_0$pdx)*df_0$r_X) - ((1-df_0$D)*df_0$pdx*df_0$r_X)/(df_0$pdx*(1-df_0$pax) + (1-df_0$pdx)*df_0$r_X)  )
    df_0$logit_Q_0 <- logit(alpha_trim(predict(Q_0_control, newdata = df_0)))
    
    
    df_predict$logit_Q_0_updated_1 <- predict(fluctuation_model, newdata = df_1, type = "response")*(upper_bound - lower_bound) + lower_bound
    df_predict$logit_Q_0_updated_0 <- predict(fluctuation_model, newdata = df_0, type = "response")*(upper_bound - lower_bound) + lower_bound
    
    
  }
  
  return(df_predict)
  
}


### TMLE Utility Functions
alpha_trim <- function(x, alpha = 0.005){
  # Keep values defined for logit
  x <- ifelse(x > (1-alpha), (1-alpha), x)
  x <- ifelse(x < alpha, alpha, x)
  return(x)
}

logit <- function(x){
  return(log(x/(1-x)))
}


# Run the simulation bootstrapping to get CIs
run_simulation_bootstrap <- function(iter,
                                     boot_n,
                                     fit_om_form,
                                     fit_prop_form,
                                     n_1 = 150, 
                                     n_2 = 50,
                                     trt_eff_scale = 1.0){
  
  
  om_results <- vector(length = iter)
  om_ci_lower <- vector(length = iter)
  om_ci_upper <- vector(length = iter)
  ps_results <- vector(length = iter)
  ps_ci_lower <- vector(length = iter)
  ps_ci_upper <- vector(length = iter)
  aipw_results <- vector(length = iter)
  aipw_ci_lower <- vector(length = iter)
  aipw_ci_upper <- vector(length = iter)
  aipw_cf_results <- vector(length = iter)
  aipw_cf_ci_lower <- vector(length = iter)
  aipw_cf_ci_upper <- vector(length = iter)
  tmle_results <- vector(length = iter)
  tmle_ci_lower <- vector(length = iter)
  tmle_ci_upper <- vector(length = iter)
  tmle_cf_results <- vector(length = iter)
  tmle_cf_ci_lower <- vector(length = iter)
  tmle_cf_ci_upper <- vector(length = iter)
  rct_results <- vector(length = iter)
  rct_ci_lower <- vector(length = iter)
  rct_ci_upper <- vector(length = iter)
  
  
  for(b in 1:iter){
    
    print(b)
    print(Sys.time())
    
    
    #### Generate the Data
    df <- generate_data(k=1000, n_1 = 150, n_2 = n_2, trt_eff=0.7, trt_eff_scale = trt_eff_scale, noise_sd=3, ratio=2, full=FALSE)
    
    
    # Study Probability (for PS-based models)
    pr_D <- n_1/(n_1 + n_2)
    
    
    ### Augment the Data
    
    ## Normal Version
    df_all <- data_augment(df, 
                           df,
                           fit_om_form,
                           fit_prop_form,
                           upper_bound = max(df$Y),
                           lower_bound = min(df$Y),
                           pr_D = pr_D)
    
    
    ## Cross-Fit Version
    df_cf <- df
    
    
    # Number of folds
    num_fold <- 10
    indexes <- sample(1:nrow(df_cf), 
                      nrow(df_cf), 
                      replace = FALSE)
    fold_size <- nrow(df_cf)/num_fold
    df_cf_all <- NULL
    
    for(i in 0:(num_fold-1)){
      
      predict_idx <- indexes[(1 + i*fold_size):((i+1)*fold_size)]
      train_idx <- indexes[-((1 + i*fold_size):((i+1)*fold_size))]
      
      
      df_predict <- df_cf[predict_idx,]
      df_train <- df_cf[train_idx,]
      
      
      df_cf_all <- df_cf_all %>%
        bind_rows(data_augment(df_train, 
                               df_predict, 
                               fit_om_form, 
                               fit_prop_form,
                               upper_bound = max(df$Y),
                               lower_bound = min(df$Y),
                               pr_D = pr_D))
    }
    
    
    ### Outcome Model Estimate
    om_results[b] <- get_est_om(df_all)
    
    
    ### PS Estimation
    ps_results[b] <- get_est_ps(df_all, pr_D)
    
    
    #### AIPW Estimate (Donsker)
    aipw_results[b] <- get_est_aipw(df_all, pr_D)
    
    
    #### AIPW Estimate (Cross-Fitting)
    aipw_cf_results[b] <- get_est_aipw(df_cf_all, pr_D)
    
    
    #### TMLE Results (Donsker)
    tmle_results[b] <- get_est_tmle(df_all)
    
    
    #### TMLE Results (Cross-Fitting)
    tmle_cf_results[b] <- get_est_tmle(df_cf_all)
    
    #### RCT-only Results
    rct_results[b] <- get_est_aipw_rct(df_cf_all)
    
    
    bootstrap_matrix <- matrix(nrow = boot_n, ncol = 3)
    
    
    ## Bootstrap CIs
    for(j in 1:boot_n){
      boot_idx <- sample(1:nrow(df_all), nrow(df_all), replace = TRUE)
      
      df_bs <- df %>%
        dplyr::slice(boot_idx)
      
      pr_D_bs <- mean(df_bs$D == 1)
      
      # Only fit the outcome modeling and IPTW models
      df_bs_all <- data_augment(df_bs, 
                                df_bs,
                                fit_om_form,
                                fit_prop_form,
                                upper_bound = max(df_bs$Y),
                                lower_bound = min(df_bs$Y),
                                pr_D = pr_D_bs,
                                bootstrap = TRUE)
      
      
      
      
      ### Outcome Model Estimate
      bootstrap_matrix[j,1] <- get_est_om(df_bs_all)
      
      
      ### PS Estimation
      bootstrap_matrix[j,2] <- get_est_ps(df_bs_all, pr_D_bs)
      
      
      ### RCT Only Estimate
      bootstrap_matrix[j,3] <- mean(df_bs_all$Y[df_bs_all$A == 1]) - mean(df_bs_all$Y[df_bs_all$A == 0 & df_bs_all$D == 1])
      
      
      
      
    }
    
    om_ci_lower[b] <- quantile(bootstrap_matrix[,1], 0.025)
    om_ci_upper[b] <- quantile(bootstrap_matrix[,1], 0.975)
    ps_ci_lower[b] <- quantile(bootstrap_matrix[,2], 0.025)
    ps_ci_upper[b] <- quantile(bootstrap_matrix[,2], 0.975)
    rct_ci_lower[b] <- quantile(bootstrap_matrix[,3], 0.025, na.rm = TRUE)
    rct_ci_upper[b] <- quantile(bootstrap_matrix[,3], 0.975, na.rm = TRUE)
    
    # AIPW CI
    inf_fun = influence_function(D = df_all$D,
                                 A = df_all$A,
                                 Y = df_all$Y,
                                 pax = df_all$pax,
                                 pdx = df_all$pdx,
                                 m1 = df_all$m1_x,
                                 m0 = df_all$m0_x,
                                 rx = df_all$r_X,
                                 q = pr_D)
    
    aipw_se = sqrt(var(inf_fun)/(n_1 + n_2))
    
    aipw_ci_lower[b] <- aipw_results[b] - 1.96*aipw_se
    aipw_ci_upper[b] <- aipw_results[b] + 1.96*aipw_se
    
    
    # AIPW Crossfit CI
    inf_fun = influence_function(D = df_cf_all$D,
                                 A = df_cf_all$A,
                                 Y = df_cf_all$Y,
                                 pax = df_cf_all$pax,
                                 pdx = df_cf_all$pdx,
                                 m1 = df_cf_all$m1_x,
                                 m0 = df_cf_all$m0_x,
                                 rx = df_cf_all$r_X,
                                 q = pr_D)
    
    aipw_cf_se = sqrt(var(inf_fun)/(n_1 + n_2))
    
    aipw_cf_ci_lower[b] <- aipw_cf_results[b] - 1.96*aipw_cf_se
    aipw_cf_ci_upper[b] <- aipw_cf_results[b] + 1.96*aipw_cf_se
    
    
    # TMLE CI
    inf_fun = influence_function(D = df_all$D,
                                 A = df_all$A,
                                 Y = df_all$Y,
                                 pax = df_all$pax,
                                 pdx = df_all$pdx,
                                 m1 = df_all$logit_Q_0_updated_1,
                                 m0 = df_all$logit_Q_0_updated_0,
                                 rx = df_all$r_X,
                                 q = pr_D)
    
    tmle_se = sqrt(var(inf_fun)/(n_1 + n_2))
    
    tmle_ci_lower[b] <- tmle_results[b] - 1.96*tmle_se
    tmle_ci_upper[b] <- tmle_results[b] + 1.96*tmle_se
    
    # TMLE Crossfit CI
    inf_fun = influence_function(D = df_cf_all$D,
                                 A = df_cf_all$A,
                                 Y = df_cf_all$Y,
                                 pax = df_cf_all$pax,
                                 pdx = df_cf_all$pdx,
                                 m1 = df_cf_all$logit_Q_0_updated_1,
                                 m0 = df_cf_all$logit_Q_0_updated_0,
                                 rx = df_cf_all$r_X,
                                 q = pr_D)
    
    tmle_cf_se = sqrt(var(inf_fun)/(n_1 + n_2))
    
    tmle_cf_ci_lower[b] <- tmle_cf_results[b] - 1.96*tmle_cf_se
    tmle_cf_ci_upper[b] <- tmle_cf_results[b] + 1.96*tmle_cf_se
    
    
    # RCT Crissfut CU
    inf_fun = influence_function_rct(D = df_cf_all$D,
                                     A = df_cf_all$A,
                                     Y = df_cf_all$Y,
                                     pax = df_cf_all$pax,
                                     m1_rct = df_cf_all$m1_x_rct,
                                     m0_rct = df_cf_all$m0_x_rct)
    
    aipw_cf_se = sqrt(var(inf_fun[inf_fun != 0])/(n_1))
    
    rct_ci_lower[b] <- rct_results[b] - 1.96*aipw_cf_se
    rct_ci_upper[b] <- rct_results[b] + 1.96*aipw_cf_se
    
    
  }
  
  results <- data.frame(om = om_results,
                        om_ci_lower = om_ci_lower,
                        om_ci_upper = om_ci_upper,
                        ps = ps_results,
                        ps_ci_lower = ps_ci_lower,
                        ps_ci_upper = ps_ci_upper,
                        aipw = aipw_results,
                        aipw_ci_lower = aipw_ci_lower,
                        aipw_ci_upper = aipw_ci_upper,
                        aipw_cf = aipw_cf_results,
                        aipw_cf_ci_lower = aipw_cf_ci_lower,
                        aipw_cf_ci_upper = aipw_cf_ci_upper,
                        tmle = tmle_results,
                        tmle_ci_lower,
                        tmle_ci_upper,
                        tmle_cf = tmle_cf_results,
                        tmle_cf_ci_lower,
                        tmle_cf_ci_upper,
                        rct_results,
                        rct_ci_lower,
                        rct_ci_upper)
  
  return(results)
  
}
